# Supplementary material for: Estradiol (E2) Improves Glucose-Stimulated Insulin Secretion and Stabilizes GDM Progression in a Prediabetic Mouse Model
Source: Int J Mol Sci. 2022 Jun 15;23(12):6693. doi: 10.3390/ijms23126693 (PMC9223537; doi:10.3390/ijms23126693)
Supplement: Supplementary file 1 [file ijms-23-06693-s001.zip]

Archive with 1 entries (1 files):
- ijms-1758024-supplementary.pdf
